# Supplementary material for: The Influence of Vitamin D Status on Cognitive Ability in Patients with Bipolar Disorder and Healthy Controls
Source: Nutrients. 2023 Sep 22;15(19):4111. doi: 10.3390/nu15194111 (PMC10574501; doi:10.3390/nu15194111)
Supplement: Supplementary file 1 [file nutrients-15-04111-s001.zip]

Archive with 1 entries (1 files):
- nutrients-2592687-supplementary.pdf
